# Supplementary material for: Single-cell transcriptomics reveals heterogeneity in esophageal squamous epithelial cells and constructs models for predicting patient prognosis and immunotherapy
Source: Front Immunol. 2023 Nov 30;14:1322147. doi: 10.3389/fimmu.2023.1322147 (PMC10719955; doi:10.3389/fimmu.2023.1322147)
Supplement: Supplementary file 3 [file DataSheet_1.csv]

id	fustat	futime	Tissue	Age	Gender	T	N	Stage
GSM1297240	0	6.052777778	T	57	1	T2	N0	II
GSM1297310	0	5.294444444	T	45	1	T3	N1	III
GSM1297220	1	0.052777778	T	71	0	T2	N0	I
GSM1297312	0	5.238888889	T	41	1	T3	N0	I
GSM1297140	1	1.769444444	T	55	0	T3	N1	III
GSM1297242	1	2.919444444	T	50	1	T4	N1	III
GSM1297222	0	5.283333333	T	62	1	T3	N3	III
GSM1297224	1	0.880555556	T	59	1	T4	N0	III
GSM1297142	1	3.819444444	T	50	0	T4	N0	III
GSM1297244	1	2.055555556	T	74	1	T2	N0	II
GSM1297144	1	1.458333333	T	50	1	T1	N3	III
GSM1297146	1	0.516666667	T	59	1	T2	N1	II
GSM1297226	1	0.422222222	T	68	1	T3	N0	II
GSM1297246	1	4.927777778	T	57	1	T1	N0	I
GSM1297148	0	5.161111111	T	54	1	T2	N0	II
GSM1297150	1	2.033333333	T	51	1	T4	N0	III
GSM1297152	0	5.061111111	T	73	0	T3	N0	II
GSM1297154	1	1.322222222	T	51	1	T3	N2	III
GSM1297160	1	2.144444444	T	65	0	T3	N1	III
GSM1297156	1	2.847222222	T	45	1	T3	N1	III
GSM1297162	1	1.844444444	T	54	1	T2	N1	II
GSM1297158	1	0.813888889	T	61	1	T3	N0	II
GSM1297228	1	1.794444444	T	62	0	T3	N2	III
GSM1297164	0	5.113888889	T	57	1	T3	N0	II
GSM1297166	0	5.113888889	T	45	1	T3	N0	II
GSM1297168	1	1.3	T	39	1	T4	N1	III
GSM1297170	1	0.527777778	T	40	1	T2	N2	III
GSM1297172	1	0.119444444	T	82	1	T4	N1	III
GSM1297174	1	0.688888889	T	53	1	T2	N3	III
GSM1297176	1	1.866666667	T	60	1	T3	N1	III
GSM1297178	1	1.891666667	T	59	1	T4	N1	III
GSM1297180	0	5.075	T	58	1	T2	N2	III
GSM1297182	1	0.552777778	T	62	1	T4	N3	III
GSM1297230	1	1.827777778	T	63	1	T3	N1	III
GSM1297184	1	0.555555556	T	49	1	T4	N0	III
GSM1297186	1	4.686111111	T	57	0	T2	N1	II
GSM1297188	0	5.016666667	T	56	1	T2	N0	II
GSM1297190	1	3.930555556	T	72	1	T3	N0	II
GSM1297192	1	0.711111111	T	52	1	T3	N0	II
GSM1297194	1	1.083333333	T	73	1	T4	N3	III
GSM1297076	0	5.025	T	51	1	T4	N2	III
GSM1297078	1	2.297222222	T	59	1	T3	N0	II
GSM1297080	1	2.888888889	T	59	0	T3	N0	II
GSM1297082	0	5.080555556	T	54	1	T3	N0	II
GSM1297212	0	5.052777778	T	57	1	T4	N2	III
GSM1297214	1	1.6	T	61	1	T4	N1	III
GSM1297248	0	5.272222222	T	69	0	T2	N0	II
GSM1297216	0	5.133333333	T	55	1	T3	N0	II
GSM1297218	0	5.333333333	T	59	1	T4	N3	III
GSM1297196	1	0.408333333	T	75	1	T4	N0	III
GSM1297198	1	2.683333333	T	71	0	T2	N2	III
GSM1297200	0	5.244444444	T	62	0	T2	N1	II
GSM1297202	0	5.247222222	T	53	1	T2	N0	II
GSM1297204	1	3.097222222	T	62	1	T3	N2	III
GSM1297206	0	5.205555556	T	60	1	T3	N1	III
GSM1297208	1	2.066666667	T	68	1	T3	N1	III
GSM1297210	0	5.205555556	T	57	1	T3	N0	II
GSM1297250	1	0.697222222	T	59	0	T4	N0	III
GSM1297084	1	1.286111111	T	61	1	T3	N1	III
GSM1297086	0	5.111111111	T	60	0	T3	N0	II
GSM1297088	1	3.211111111	T	62	1	T4	N1	III
GSM1297090	1	1.938888889	T	57	0	T3	N0	II
GSM1297092	1	0.916666667	T	67	0	T3	N1	III
GSM1297252	1	0.872222222	T	67	1	T3	N3	III
GSM1297094	1	1.927777778	T	67	0	T3	N1	III
GSM1297096	1	0.836111111	T	56	1	T4	N2	III
GSM1297098	1	0.65	T	68	0	T3	N0	II
GSM1297100	1	1.786111111	T	66	1	T4	N1	III
GSM1297102	0	5.158333333	T	66	1	T3	N0	II
GSM1297104	1	0.752777778	T	68	1	T3	N0	II
GSM1297232	0	5.152777778	T	42	1	T1	N1	II
GSM1297106	1	3.502777778	T	60	1	T3	N1	III
GSM1297254	1	5.255555556	T	69	1	T2	N2	III
GSM1297108	0	5.080555556	T	53	1	T3	N0	II
GSM1297110	0	5.083333333	T	60	1	T1	N0	I
GSM1297112	1	2.625	T	68	1	T1	N1	II
GSM1297114	0	5.052777778	T	65	0	T3	N1	III
GSM1297116	0	5.108333333	T	51	1	T3	N0	II
GSM1297256	0	5.838888889	T	66	1	T4	N0	III
GSM1297118	0	5.1	T	54	1	T4	N0	III
GSM1297120	1	1.047222222	T	71	1	T3	N1	III
GSM1297122	1	2.036111111	T	53	1	T1	N0	I
GSM1297124	0	5.047222222	T	62	0	T3	N0	II
GSM1297126	1	1.772222222	T	64	1	T2	N0	II
GSM1297128	1	1.402777778	T	63	1	T3	N1	III
GSM1297130	0	5.830555556	T	57	1	T3	N1	III
GSM1297234	0	5.063888889	T	53	1	T4	N0	III
GSM1297236	0	5.041666667	T	56	1	T2	N0	II
GSM1297132	1	2.705555556	T	49	1	T3	N1	III
GSM1297258	0	6.011111111	T	68	1	T3	N0	II
GSM1297260	1	1	T	60	1	T4	N3	III
GSM1297262	0	5.802777778	T	69	1	T3	N1	III
GSM1297300	1	4.063888889	T	57	1	T3	N0	II
GSM1297264	1	1.083333333	T	76	1	T1	N1	II
GSM1297266	0	5.725	T	68	1	T3	N0	II
GSM1297268	0	5.683333333	T	76	1	T3	N0	II
GSM1297270	0	5.716666667	T	54	1	T4	N1	III
GSM1297272	0	5.666666667	T	60	1	T3	N0	II
GSM1297274	0	5.666666667	T	48	1	T3	N0	I
GSM1297302	1	0.813888889	T	63	1	T3	N2	III
GSM1297276	1	0.008333333	T	69	1	T2	N1	II
GSM1297278	1	1.605555556	T	60	0	T3	N3	III
GSM1297134	1	1.019444444	T	41	1	T3	N1	III
GSM1297304	1	0.486111111	T	70	1	T4	N0	III
GSM1297280	1	1.122222222	T	46	1	T2	N1	II
GSM1297282	0	5.488888889	T	64	1	T3	N2	III
GSM1297284	1	0.958333333	T	52	1	T4	N1	III
GSM1297286	1	1.452777778	T	44	1	T4	N1	III
GSM1297288	1	1.197222222	T	68	1	T3	N1	III
GSM1297290	0	5.430555556	T	50	1	T3	N0	II
GSM1297136	1	0.75	T	59	1	T4	N0	III
GSM1297138	1	0.319444444	T	71	1	T3	N0	II
GSM1297292	0	5.458333333	T	53	1	T3	N1	III
GSM1297238	0	6.044444444	T	65	1	T4	N1	III
GSM1297294	0	5.344444444	T	62	1	T3	N0	II
GSM1297296	1	2.208333333	T	47	1	T1	N1	II
GSM1297298	0	5.438888889	T	36	1	T3	N0	II
GSM1297306	1	0.35	T	52	1	T3	N3	III
GSM1297308	1	2.097222222	T	53	0	T3	N2	III
GSM1297241	0	6.052777778	N	57	1	T2	N0	II
GSM1297311	0	5.294444444	N	45	1	T3	N1	III
GSM1297221	1	0.052777778	N	71	0	T2	N0	I
GSM1297313	0	5.238888889	N	41	1	T3	N0	I
GSM1297141	1	1.769444444	N	55	0	T3	N1	III
GSM1297243	1	2.919444444	N	50	1	T4	N1	III
GSM1297223	0	5.283333333	N	62	1	T3	N3	III
GSM1297225	1	0.880555556	N	59	1	T4	N0	III
GSM1297143	1	3.819444444	N	50	0	T4	N0	III
GSM1297245	1	2.055555556	N	74	1	T2	N0	II
GSM1297145	1	1.458333333	N	50	1	T1	N3	III
GSM1297147	1	0.516666667	N	59	1	T2	N1	II
GSM1297227	1	0.422222222	N	68	1	T3	N0	II
GSM1297247	1	4.927777778	N	57	1	T1	N0	I
GSM1297149	0	5.161111111	N	54	1	T2	N0	II
GSM1297151	1	2.033333333	N	51	1	T4	N0	III
GSM1297153	0	5.061111111	N	73	0	T3	N0	II
GSM1297155	1	1.322222222	N	51	1	T3	N2	III
GSM1297161	1	2.144444444	N	65	0	T3	N1	III
GSM1297157	1	2.847222222	N	45	1	T3	N1	III
GSM1297163	1	1.844444444	N	54	1	T2	N1	II
GSM1297159	1	0.813888889	N	61	1	T3	N0	II
GSM1297229	1	1.794444444	N	62	0	T3	N2	III
GSM1297165	0	5.113888889	N	57	1	T3	N0	II
GSM1297167	0	5.113888889	N	45	1	T3	N0	II
GSM1297169	1	1.3	N	39	1	T4	N1	III
GSM1297171	1	0.527777778	N	40	1	T2	N2	III
GSM1297173	1	0.119444444	N	82	1	T4	N1	III
GSM1297175	1	0.688888889	N	53	1	T2	N3	III
GSM1297177	1	1.866666667	N	60	1	T3	N1	III
GSM1297179	1	1.891666667	N	59	1	T4	N1	III
GSM1297181	0	5.075	N	58	1	T2	N2	III
GSM1297183	1	0.552777778	N	62	1	T4	N3	III
GSM1297231	1	1.827777778	N	63	1	T3	N1	III
GSM1297185	1	0.555555556	N	49	1	T4	N0	III
GSM1297187	1	4.686111111	N	57	0	T2	N1	II
GSM1297189	0	5.016666667	N	56	1	T2	N0	II
GSM1297191	1	3.930555556	N	72	1	T3	N0	II
GSM1297193	1	0.711111111	N	52	1	T3	N0	II
GSM1297195	1	1.083333333	N	73	1	T4	N3	III
GSM1297077	0	5.025	N	51	1	T4	N2	III
GSM1297079	1	2.297222222	N	59	1	T3	N0	II
GSM1297081	1	2.888888889	N	59	0	T3	N0	II
GSM1297083	0	5.080555556	N	54	1	T3	N0	II
GSM1297213	0	5.052777778	N	57	1	T4	N2	III
GSM1297215	1	1.6	N	61	1	T4	N1	III
GSM1297249	0	5.272222222	N	69	0	T2	N0	II
GSM1297217	0	5.133333333	N	55	1	T3	N0	II
GSM1297219	0	5.333333333	N	59	1	T4	N3	III
GSM1297197	1	0.408333333	N	75	1	T4	N0	III
GSM1297199	1	2.683333333	N	71	0	T2	N2	III
GSM1297201	0	5.244444444	N	62	0	T2	N1	II
GSM1297203	0	5.247222222	N	53	1	T2	N0	II
GSM1297205	1	3.097222222	N	62	1	T3	N2	III
GSM1297207	0	5.205555556	N	60	1	T3	N1	III
GSM1297209	1	2.066666667	N	68	1	T3	N1	III
GSM1297211	0	5.205555556	N	57	1	T3	N0	II
GSM1297251	1	0.697222222	N	59	0	T4	N0	III
GSM1297085	1	1.286111111	N	61	1	T3	N1	III
GSM1297087	0	5.111111111	N	60	0	T3	N0	II
GSM1297089	1	3.211111111	N	62	1	T4	N1	III
GSM1297091	1	1.938888889	N	57	0	T3	N0	II
GSM1297093	1	0.916666667	N	67	0	T3	N1	III
GSM1297253	1	0.872222222	N	67	1	T3	N3	III
GSM1297095	1	1.927777778	N	67	0	T3	N1	III
GSM1297097	1	0.836111111	N	56	1	T4	N2	III
GSM1297099	1	0.65	N	68	0	T3	N0	II
GSM1297101	1	1.786111111	N	66	1	T4	N1	III
GSM1297103	0	5.158333333	N	66	1	T3	N0	II
GSM1297105	1	0.752777778	N	68	1	T3	N0	II
GSM1297233	0	5.152777778	N	42	1	T1	N1	II
GSM1297107	1	3.502777778	N	60	1	T3	N1	III
GSM1297255	1	5.255555556	N	69	1	T2	N2	III
GSM1297109	0	5.080555556	N	53	1	T3	N0	II
GSM1297111	0	5.083333333	N	60	1	T1	N0	I
GSM1297113	1	2.625	N	68	1	T1	N1	II
GSM1297115	0	5.052777778	N	65	0	T3	N1	III
GSM1297117	0	5.108333333	N	51	1	T3	N0	II
GSM1297257	0	5.838888889	N	66	1	T4	N0	III
GSM1297119	0	5.1	N	54	1	T4	N0	III
GSM1297121	1	1.047222222	N	71	1	T3	N1	III
GSM1297123	1	2.036111111	N	53	1	T1	N0	I
GSM1297125	0	5.047222222	N	62	0	T3	N0	II
GSM1297127	1	1.772222222	N	64	1	T2	N0	II
GSM1297129	1	1.402777778	N	63	1	T3	N1	III
GSM1297131	0	5.830555556	N	57	1	T3	N1	III
GSM1297235	0	5.063888889	N	53	1	T4	N0	III
GSM1297237	0	5.041666667	N	56	1	T2	N0	II
GSM1297133	1	2.705555556	N	49	1	T3	N1	III
GSM1297259	0	6.011111111	N	68	1	T3	N0	II
GSM1297261	1	1	N	60	1	T4	N3	III
GSM1297263	0	5.802777778	N	69	1	T3	N1	III
GSM1297301	1	4.063888889	N	57	1	T3	N0	II
GSM1297265	1	1.083333333	N	76	1	T1	N1	II
GSM1297267	0	5.725	N	68	1	T3	N0	II
GSM1297269	0	5.683333333	N	76	1	T3	N0	II
GSM1297271	0	5.716666667	N	54	1	T4	N1	III
GSM1297273	0	5.666666667	N	60	1	T3	N0	II
GSM1297275	0	5.666666667	N	48	1	T3	N0	I
GSM1297303	1	0.813888889	N	63	1	T3	N2	III
GSM1297277	1	0.008333333	N	69	1	T2	N1	II
GSM1297279	1	1.605555556	N	60	0	T3	N3	III
GSM1297135	1	1.019444444	N	41	1	T3	N1	III
GSM1297305	1	0.486111111	N	70	1	T4	N0	III
GSM1297281	1	1.122222222	N	46	1	T2	N1	II
GSM1297283	0	5.488888889	N	64	1	T3	N2	III
GSM1297285	1	0.958333333	N	52	1	T4	N1	III
GSM1297287	1	1.452777778	N	44	1	T4	N1	III
GSM1297289	1	1.197222222	N	68	1	T3	N1	III
GSM1297291	0	5.430555556	N	50	1	T3	N0	II
GSM1297137	1	0.75	N	59	1	T4	N0	III
GSM1297139	1	0.319444444	N	71	1	T3	N0	II
GSM1297293	0	5.458333333	N	53	1	T3	N1	III
GSM1297239	0	6.044444444	N	65	1	T4	N1	III
GSM1297295	0	5.344444444	N	62	1	T3	N0	II
GSM1297297	1	2.208333333	N	47	1	T1	N1	II
GSM1297299	0	5.438888889	N	36	1	T3	N0	II
GSM1297307	1	0.35	N	52	1	T3	N3	III
GSM1297309	1	2.097222222	N	53	0	T3	N2	III
