# Supplementary material for: Single-cell transcriptomics reveals heterogeneity in esophageal squamous epithelial cells and constructs models for predicting patient prognosis and immunotherapy
Source: Front Immunol. 2023 Nov 30;14:1322147. doi: 10.3389/fimmu.2023.1322147 (PMC10719955; doi:10.3389/fimmu.2023.1322147)
Supplement: Supplementary file 4 [file DataSheet_2.csv]

!Sample_title	!Sample_geo_accession	!Sample_source_name_ch1	!Sample_organism_ch1	!Sample_characteristics_ch1	!Sample_characteristics_ch1	!Sample_molecule_ch1
Patient1	GSM5691642	Patient1	Homo sapiens	patient: Patient1	disease state: esophageal squamous cell carcinoma	total RNA
Patient2	GSM5691643	Patient2	Homo sapiens	patient: Patient2	disease state: esophageal squamous cell carcinoma	total RNA
Patient3	GSM5691644	Patient3	Homo sapiens	patient: Patient3	disease state: esophageal squamous cell carcinoma	total RNA
Patient4	GSM5691645	Patient4	Homo sapiens	patient: Patient4	disease state: esophageal squamous cell carcinoma	total RNA
Patient5	GSM5691646	Patient5	Homo sapiens	patient: Patient5	disease state: esophageal squamous cell carcinoma	total RNA
Patient6_ESCC1	GSM5691647	Patient6_ESCC1	Homo sapiens	patient: Patient6_ESCC1	disease state: esophageal squamous cell carcinoma	total RNA
Patient6_ESCC2	GSM5691648	Patient6_ESCC2	Homo sapiens	patient: Patient6_ESCC2	disease state: esophageal squamous cell carcinoma	total RNA
Patient6_normal	GSM5691649	Patient6_normal	Homo sapiens	patient: Patient6_normal	disease state: normal	total RNA
