# Supplementary material for: Single-cell transcriptomics reveals heterogeneity in esophageal squamous epithelial cells and constructs models for predicting patient prognosis and immunotherapy
Source: Front Immunol. 2023 Nov 30;14:1322147. doi: 10.3389/fimmu.2023.1322147 (PMC10719955; doi:10.3389/fimmu.2023.1322147)
Supplement: Supplementary file 5 [file DataSheet_3.csv]

	futime	fustat	Age	Gender	Stage	T	N	M	Type
TCGA-L5-A43J	0	1	90	male	Stage IIB	T3	N0	MX	ESCC
TCGA-LN-A49K	180	1	66	male	Stage IIA	T3	N0	M0	ESCC
TCGA-JY-A6FE	112	1	49	male	Stage III	T3	N1	M0	ESCC
TCGA-LN-A7HV	320	0	58	male	Stage IIA	T2	N0	M0	ESCC
TCGA-L5-A8NQ	650	1	71	male	Stage IIA	T2	N0	M0	ESCC
TCGA-IG-A6QS	303	1	54	male	Stage IIB	T2	N1	M0	ESCC
TCGA-LN-A4A3	388	0	61	male	Stage III	T3	N1	M0	ESCC
TCGA-JY-A6FD	2069	0	51	female	Stage IIA	T3	N0	M0	ESCC
TCGA-VR-AA7D	279	1	58	male	Stage IIIC	T3	N3	M0	ESCC
TCGA-L5-A43H	9	1	75	male	Stage III	T3	N1	M0	ESCC
TCGA-IG-A3QL	1071	0	54	male	Stage IIA	T2	N0	M0	ESCC
TCGA-VR-A8EX	855	1	63	male	Stage IVA	T1	N1	M1a	ESCC
TCGA-VR-AA7B	342	0	65	female	Stage IV	T3	N3	M1	ESCC
TCGA-LN-A49U	467	0	62	male	Stage IIA	T3	N0	M0	ESCC
TCGA-VR-A8ER	378	1	54	male	Stage III	T4	N1	M0	ESCC
TCGA-LN-A7HX	372	0	72	male	Stage IIA	T2	N0	M0	ESCC
TCGA-LN-A7HW	365	0	59	male	Stage IIA	T2	N0	M0	ESCC
TCGA-XP-A8T6	763	1	54	male	Stage IIB	T2	N1	M0	ESCC
TCGA-KH-A6WC	191	0	82	male	Stage IA	T1	N0	M0	ESCC
TCGA-VR-A8EU	557	1	51	male	Stage IV	T1	N1	M1	ESCC
TCGA-LN-A7HZ	401	0	49	male	Stage IIA	T2	N0	M0	ESCC
TCGA-LN-A49N	378	0	50	male	Stage IIB	T2	N1	M0	ESCC
TCGA-LN-A5U5	136	1	57	male	Stage IV	T3	N1	M1	ESCC
TCGA-IG-A3YC	612	0	62	male	Stage IIIA	T3	N1	M0	ESCC
TCGA-VR-A8EO	785	0	49	male	Stage IIA	T3	N0	M0	ESCC
TCGA-LN-A49Y	379	0	77	male	Stage IIA	T3	N0	M0	ESCC
TCGA-LN-A9FO	4	0	42	male	Stage IIA	T2	N0	M0	ESCC
TCGA-S8-A6BW	620	0	51	male	Stage IB	T2	N0	MX	ESCC
TCGA-IG-A3Y9	26	1	72	male	Stage IIIA	T4	N0	M0	ESCC
TCGA-LN-A7HY	366	0	50	male	Stage III	T3	N1	M0	ESCC
TCGA-L5-A88Z	225	0	70	female	Stage IIA	T1	N1	M0	ESCC
TCGA-V5-AASV	467	0	67	male	Stage IIB	T3	N0	MX	ESCC
TCGA-XP-A8T8	437	0	49	male	Stage IIB	T1	N1	M0	ESCC
TCGA-LN-A9FP	366	0	60	female	Stage IIA	T2	N0	M0	ESCC
TCGA-IG-A8O2	142	1	62	male	Stage IIIB	T3	N2	M0	ESCC
TCGA-Q9-A6FU	157	1	57	female	Stage IIIB	T3	N2	M0	ESCC
TCGA-JY-A6FG	1263	1	50	male	Stage III	T3	N1	M0	ESCC
TCGA-LN-A49R	407	0	46	male	Stage III	T3	N1	M0	ESCC
TCGA-IG-A3YA	632	0	53	male	Stage IIIA	T4	N0	M0	ESCC
TCGA-IG-A50L	16	0	58	male	Stage IIIA	T3	N1	M0	ESCC
TCGA-IG-A3YB	80	0	61	male	Stage IIIA	T3	N1	M0	ESCC
TCGA-VR-AA7I	484	1	70	male	Stage III	T4	N0	M0	ESCC
TCGA-IG-A5B8	24	1	72	male	Stage IB	T3	N0	M0	ESCC
TCGA-VR-AA4G	549	0	51	female	Stage IIIA	T2	N2	M0	ESCC
TCGA-LN-A49S	400	0	59	male	Stage IIA	T3	N0	M0	ESCC
TCGA-LN-A4A8	472	0	52	male	Stage IIA	T2	N0	M0	ESCC
TCGA-VR-A8EZ	553	1	47	male	Stage IIIC	T3	N3	M0	ESCC
TCGA-L5-A88W	764	1	67	male	Stage IIA	T3	N0	MX	ESCC
TCGA-LN-A49X	384	0	44	male	Stage IIA	T3	N0	M0	ESCC
TCGA-LN-A49P	375	0	71	male	Stage IIA	T3	N0	M0	ESCC
TCGA-LN-A4A6	391	0	65	male	Stage II	T2	N0	M0	ESCC
TCGA-IG-A625	390	1	60	male	Stage IIIB	T3	N2	M0	ESCC
TCGA-IG-A4P3	567	1	48	male	Stage IIB	T2	N1	M0	ESCC
TCGA-IG-A97H	441	0	36	male	Stage IIA	T3	NX	M0	ESCC
TCGA-L5-A8NK	412	0	84	female	Stage IIA	T3	N0	M0	ESCC
TCGA-VR-A8EW	247	1	57	male	Stage IIIB	T3	N2	M0	ESCC
TCGA-LN-A8I1	401	0	67	female	Stage IIA	T2	N0	M0	ESCC
TCGA-IG-A97I	370	0	58	male	Stage IIA	T2	N0	M0	ESCC
TCGA-LN-A8I0	407	0	52	male	Stage IIA	T2	N0	M0	ESCC
TCGA-JY-A93F	731	0	58	female	Stage IB	T2	N0	M0	ESCC
TCGA-LN-A4A2	380	0	57	male	Stage IIA	T3	N0	M0	ESCC
TCGA-VR-A8EY	1025	0	44	female	Stage IIA	T3	N0	M0	ESCC
TCGA-LN-A4MR	402	0	57	male	Stage IIA	T2	N0	M0	ESCC
TCGA-LN-A5U7	768	0	46	male	Stage IIA	T2	N0	M0	ESCC
TCGA-VR-A8EP	824	0	51	male	Stage IIIB	T3	N2	M0	ESCC
TCGA-LN-A49W	403	0	73	male	Stage III	T3	N1	M0	ESCC
TCGA-IG-A5S3	712	0	69	female	Stage IIB	T3	N0	M0	ESCC
TCGA-Z6-A9VB	40	0	53	male	Stage IIIA	T3	N1	M0	ESCC
TCGA-LN-A4MQ	375	0	46	male	Stage III	T3	N1	M0	ESCC
TCGA-L5-A88S	471	0	84	male	Stage IB	T3	N0	MX	ESCC
TCGA-Z6-AAPN	81	0	57	male	Stage IIA	T3	N0	M0	ESCC
TCGA-LN-A9FQ	391	0	62	male	Stage IIA	T3	N0	M0	ESCC
TCGA-LN-A5U6	375	0	54	male	Stage IIB	T2	N1	M0	ESCC
TCGA-LN-A4A1	383	0	60	male	Stage IIA	T3	N0	M0	ESCC
TCGA-LN-A9FR	373	0	70	male	Stage IIB	T2	N1	M0	ESCC
TCGA-LN-A4A9	351	1	58	male	Stage IIA	T2	N0	M0	ESCC
TCGA-VR-A8ET	47	1	64	male	Stage IIA	T2	N0	M0	ESCC
TCGA-LN-A4A4	383	0	36	male	Stage III	T3	N1	M0	ESCC
TCGA-IG-A51D	518	0	63	male	Stage IIB	T1	N1	M0	ESCC
TCGA-LN-A49M	385	0	62	male	Stage IIA	T2	N0	M0	ESCC
TCGA-LN-A49L	318	1	44	male	Stage IIA	T2	N0	M0	ESCC
TCGA-LN-A8HZ	375	0	56	male	Stage IIA	T2	N0	M0	ESCC
TCGA-Z6-A8JD	104	0	53	male	Stage IIB	T3	N0	M0	ESCC
TCGA-Z6-A8JE	64	0	57	male	Stage IIIA	T3	N1	M0	ESCC
TCGA-LN-A4A5	681	1	49	male	Stage IIA	T2	N0	M0	ESCC
TCGA-LN-A49O	408	0	47	male	Stage IIA	T3	N0	M0	ESCC
